# Supplementary material for: Systemic Diseases and Biological Dental Implant Complications: A Narrative Review
Source: Dent J (Basel). 2022 Dec 29;11(1):10. doi: 10.3390/dj11010010 (PMC9857470; doi:10.3390/dj11010010)
Supplement: Supplementary file 1 [file dentistry-11-00010-s001.zip]

Archive with 1 entries (1 files):
- dentistry-2104549-supplementary.pdf
